# Supplementary material for: Novel VAC14 Variants Identified in a Patient with Striatonigral Degeneration and Prolonged Survival
Source: Mov Disord Clin Pract. 2025 May 30;12(10):1668–71. doi: 10.1002/mdc3.70152 (PMC12528970; doi:10.1002/mdc3.70152)
Supplement: Supplementary file 2 — Table S1 Summary of clinical and neuroradiological characteristics in patients with VAC14‐related disorders, in this study and in literature [file MDC3-12-1668-s001.xlsx]

## Sheet: Feuil1
Supplemental Table 1: Summary of clinical and neuroradiological characteristics in patients with VAC14-related disorders, in this study and literature
	TOTAL : 19 patients, 14 families
	n	(%)
Patient
Gender	11 males / 8 females
Age of onset (year)	4,7 (0 - 14)
Age of death in years (extremes)	9,25 (4 - 20)
Predominant phenotype
Dystonia	10/19	52.6316
Spasticity	4/19	21.0526
Both	3/19	15.7895
Growth
Intra-uterine growth retardation	2/19	10.5263
Short stature	1/19	5.26316
Microcephaly	0/19	0
Macrocephaly	1/19	5.26316
Neurodevelopment
Developmental delay	3/19	15.7895
Motor/Language regression	11/19	57.8947
Age of language loss in years (range)	3 (2 - 5)
Age of ambulation loss in years (range)	6,25 (2 - 16)
Pyramidal signs
Spasticity	9/19	47.3684
Babinski sign	3/19	15.7895
Brisk reflexes	6/19	31.5789
Ankle clonus	3/19	15.7895
Extrapyramidal signs
Tremor	3/19	15.7895
Dystonic posture	15/19	78.9474
Dysarthria / Anarthria	13/19	68.4211
Abnormal movements	4/19	21.0526
Other neurological symptoms
Cognitive impairment	3/19	15.7895
Seizures	0/19	0
Ataxia	1/19	5.26316
Ophtalmoplegia	2/19	10.5263
Neuropathy	1/19	5.26316
Dysphagia / Swallowing difficulties	10/19	52.6316
Sensorial abnormalities
Hearing impairment / sensorineural deafness	4/19	21.0526
Visual impairment	2/19	10.5263
Brain imaging or neuropathology
Pallidum involvement	13/19	63.1579
Striatum involvement	12/19	63.1579
Thalamic involvement	1/19	5.26316
Substantia nigra involvement	8/19	36.8421
Brainstem involvement	2/19	10.5263
Basal ganglia iron deposition	7/19	37
White matter involvement	2/19	10.5263
Cortico-subcortical atrophy	1/19	5.26316
