# Supplementary material for: Novel VAC14 Variants Identified in a Patient with Striatonigral Degeneration and Prolonged Survival
Source: Mov Disord Clin Pract. 2025 May 30;12(10):1668–71. doi: 10.1002/mdc3.70152 (PMC12528970; doi:10.1002/mdc3.70152)
Supplement: Supplementary file 3 — Table S2. Detailed clinical and neuroradiological characteristics in patients with VAC14‐related disorders, in this study and in literature [file MDC3-12-1668-s002.xlsx]

## Sheet: Feuil1
Supplemental Table 2: Detailed clinical and neuroradiological characteristics in patients with VAC14-related disorders, in this study and literature
Reference	Proband	Proband's sister	Lenk et al. 2016 - PMID: 27292112		Lines et al. PMID: 28635952	Stutterd et al. 2017 - PMID: 29296614		Taghavi et al. 2018 - PMID: 28502045		De Gusmao et al. 2019 - PMID: 31392254	Kaur et al. 2019 - PMID: 31591492	Liao et al. 2019 - PMID: 31876398		Lyon et al. 2019 - PMID: 31387860		Baumann et al. 2020 - PMID: 32949958	Karaoğlu et al. 2021 - PMID: 33248288	Bhowmick et al. 2023 - PMID: 37636228	Chowdhury et al. 2024 - PMID: 39116376	TOTAL : 19 patients, 14 families
Family	1		2	3	4	5		6		7	8	9		10		11	12	13	14	n	(%)	Extremes values
Patient	1	2	3	4	5	6	7	8	9	10	11	12	13	14	15	16	17	18	19
Variant in VAC14
Chromosomal localization (GRCh38)	chr16-70698720-T-C / chr16-70698834-T-C	chr16-70698720-T-C / chr16-70698834-T-C	chr16-70762915-C-A / chr16-70744422-C-T	chr16-70698729-C-A / chr16-70698725-G-A	chr16-70781892-A-T / chr16-70697199-G-A	chr16-70762915-C-A / chr16-70780789-C-G	chr16-70762915-C-A / chr16-70780789-C-G	chr16-70698788-G-A / chr16-70698788-G-A	chr16-70698788-G-A / chr16-70698788-G-A	chr16-70697143-T-C / chr16-70697143-T-C	chr16-70697167-G-A / chr16-70697167-G-A	chr16-70698729-C-T / chr16-70692965-C-T	chr16-70698729-C-T / chr16-70692965-C-T	chr16-70695574-C-A / chr16-70695574-C-A	chr16-70695574-C-A / chr16-70695574-C-A	chr16-70697226-C-T / chr16-70697152-G-A	chr16-70697167-G-A / chr16-70697167-G-A	chr16-70698729-C-A / chr16-70695574-C-T	chr16-70698788-G-A / chr16-70698788-G-A
Coding DNA (NM_018052.5)	c.1753A>G / c.1662-23A>G	c.1753A>G / c.1662-23A>G	c.1271G>T / c.1528+1G>A	c.1744G>T / c.1748C>T	c.923T>A / c.1895C>T	c.1271G>T / c.1096+1G>C	c.1271G>T / c.1096+1G>C	c.1685C>T / c.1685C>T	c.1685C>T / c.1685C>T	c.1951A>G / c.1951A>G	c.1927C>T / c.1927C>T	c.1744G>A / c.2042G>A	c.1744G>A / c.2042G>A	c.2005G>T / c.2005G>T	c.2005G>T / c.2005G>T	c.1868G>A / c.1942C>T	c.1927C>T / c.1927C>T	c.1744G>T / c.2005G>A	c.1685C>T / c.1685C>T
Protein (p.)	p.(Met585Val) / p.?	p.(Met585Val) / p.?	p.(Trp424Leu) / p.?	p.(Ala582Ser) / p.(Ser583Leu)	p.(Leu308*) / p.(Thr632Met)	p.(Trp424Leu) / p.?	p.(Trp424Leu) / p.?	p.(Ala562Val) / p.(Ala562Val)	p.(Ala562Val) / p.(Ala562Val)	p.(Lys651Glu) / p.(Lys651Glu)	p.(Arg643Trp) / p.(Arg643Trp)	p.(Ala582Thr) / p.(Arg681His)	p.(Ala582Thr) / p.(Arg681His)	p.(Val669Leu) / p.(Val669Leu)	p.(Val669Leu) / p.(Val669Leu)	p.(Leu648Phe) / p.(Arg623His)	p.(Arg643Trp) / p.(Arg643Trp)	p.(Ala582Ser) / p.(Val669Met)	p.(Ala562Val) / p.(Ala562Val)
Diagnostic method	Genome Sequencing		Exome Sequencing	Exome Sequencing	Exome Sequencing	Exome Sequencing		Genome Sequencing		Homozygosity mapping and targeted VAC14 sequencing	Exome Sequencing	Exome Sequencing		Exome Sequencing		Exome Sequencing	Exome Sequencing	Exome Sequencing	Exome Sequencing
Patient
Gender	Male	Female	Male	Male	Female	Male	Male	Male	Male	Female	Female	Female	Male	Male	Female	Male	Female	Female	Male	11M / 8F
Age of onset (y)	2	2	3	1.5	0	3.5	2	13	8	12	0.7	2	2.5	2.5	1.5	13	0.8	14	13	5.10526		0 - 14 y
Age at last assessment (y)	37	20	5	2	0.7	4	4	24	13	15	1.3	5	8	21	4	32	1	16	16
Mode of onset	Language and motor regression	Language and motor regression	Abnormal gait	Abnormal gait	IUGR	Abnormal gait, tremor	Focal abnormal movment, dysarthria	Abnormal gait, tremor	Abnormal gait, tremor	Focal dystonia	Language and motor regression	Abnormal gait	Abnormal gait	Abnormal gait, language delay	Language delay	Sensorineural deafness	Language and motor regression	Dystonic opistothonus	Abnormal gait
Predominant phenotype	Spastic tetraplegia	Spastic tetraplegia	Generalized dystonia	Generalized dystonia	Yunis Varon syndrome	Generalized dystonia	Generalized dystonia	Generalized dystonia	Generalized dystonia	Generalized dystonia	Spastic tetraplegia, generalized dystonia	Generalized dystonia	Generalized dystonia	Spastic paraparesis, retinitis pigmentosa, cataract	Language delay, retinitis pigmentosa, cataract	Spastic tetraplegia, generalized dystonia	Spastic tetraplegia, generalized dystonia	Focal dystonia	Spastic diplegia, parkinsonism	Dystonia : 10/19 ; Spasticity : 5/19 ; Both : 3/19 ; Congenital presentation : 1/18
Age of death (y)	n.a	20	n.a	n.a	n.a	5	4	n.a	n.a	n.a	n.a	n.a	8	n.a	n.a	n.a	n.a	n.a	n.a	9.25		4 - 20 y
Cause of death	n.a	Inhalation pneumonia	n.a	n.a	n.a	n.r	n.r	n.a	n.a	n.a	n.a	n.a	n.r	n.a	n.a	n.a	n.a	n.a	n.a
Growth
IUGR	0	0	0	0	1	0	0	n.r	n.r	0	1	0	n.r	n.r	n.r	0	0	n.r	n.r	2/19	10.5263
Short stature	0	0	0	0	0	n.r	n.r	n.r	n.r	0	1	n.r	n.r	n.r	n.r	n.r	0	n.r	n.r	1/19	5.26316
OFC	normal	normal	normal	normal	macrocephaly	normal	normal	n.r	n.r	n.r	normal	n.r	n.r	n.r	n.r	n.r	normal	n.r	n.r	1/19	5.26316	macrocephaly (1/19) microcephaly (0/19)
Neurodevelopment
Developmental delay	0	0	0	0	1	0	0	0	0	0	0	0	0	1	1	0	0	0	n.r	3/19	15.7895
Motor/Language regression	1	1	1	1	n.a	1	1	0	0	0	1	1	1	1	0	0	1	0	n.r	11/19	57.8947
Age of language loss (y)	2	2	5	2	n.a	n.r	n.r	n.r	n.r	n.r	n.r	4	n.r	n.r	n.a	n.a	n.a	n.r	n.r	3		2 - 5 y
Age of ambulation loss (y)	2	2	5	2	n.a	4	n.r	n.r	n.r	n.r	n.r	4	n.r	n.r	n.a	n.a	n.a	16	15	6.25		2 - 16 y
Pyramidal signs	1
Spasticity	1	1	1	1	n.r	n.r	n.r	0	0	n.r	1	n.r	n.r	1	0	1	1	0	1	9/19	47.3684
Babinski sign	1	n.r	n.r	n.r	n.r	n.r	n.r	0	0	n.r	n.r	n.r	n.r	1	0	n.r	n.r	1	n.r	3/19	15.7895
Brisk reflexes	1	n.r	n.r	1	0	n.r	n.r	0	0	n.r	1	n.r	n.r	1	0	1	n.r	1	n.r	6/19	31.5789
Ankle clonus	n.r	n.r	n.r	1	n.r	n.r	n.r	0	0	n.r	1	n.r	n.r	n.r	0	1	n.r	n.r	n.r	3/19	15.7895
Extrapyramidal signs	1
Tremor	0	n.r	n.r	n.r	n.r	1	n.r	1	n.r	0	n.r	n.r	n.r	n.r	0	n.r	n.r	1	n.r	3/19	15.7895
Dystonic posture	1	n.r	1	1	1	1	1	1	1	1	1	1	1	0	0	1	1	1	n.r	15/19	78.9474
Dysarthria / Anarthria	1	1	1	1	n.a	1	1	1	1	n.r	0	1	1	1	0	1	n.r	1	1	13/19	68.4211
Abnormal movments	0	0	1	0	1	n.r	n.r	n.r	n.r	n.r	n.r	1	n.r	0	0	1	n.r	n.r	n.r	4/19	21.0526
Other neurological symptoms
Cognitive impairment	0	0	0	0	1	0	0	0	0	0	0	0	0	1	1	n.r	0	0	n.r	3/19	15.7895
Seizures	0	0	n.r	n.r	n.r	0	0	n.r	n.r	n.r	n.r	n.r	n.r	n.r	0	n.r	n.r	0	n.r	0/19	0
Ataxia	0	n.r	n.r	n.r	n.r	n.r	n.r	n.r	n.r	n.r	1	n.r	n.r	0	0	0	n.r	n.r	n.r	1/19	5.26316
Ophtalmoplegia	1	n.r	n.r	n.r	n.r	n.r	n.r	n.r	n.r	n.r	n.r	n.r	n.r	n.r	0	1	n.r	n.r	n.r	2/19	10.5263
Neuropathy	0	0	n.r	n.r	1	n.r	0	n.r	n.r	n.r	n.r	n.r	n.r	n.r	0	n.r	n.r	n.r	n.r	1/19	5.26316
Dysphagia / Swallowing difficulties	1	1	1	1	1	n.r	n.r	n.r	n.r	n.r	n.r	1	1	1	0	1	n.r	1	n.r	10/19	52.6316
Sensorial abnormalities
Hearing impairment / sensorineural deafness	1	1	n.r	n.r	n.r	n.r	n.r	n.r	n.r	n.r	1	n.r	n.r	n.r	n.r	1	0	n.r	n.r	4/19	21.0526
Visual impairment	0	0	n.r	n.r	n.r	n.r	n.r	n.r	n.r	n.r	n.r	n.r	n.r	1	1	n.r	0	n.r	n.r	2/19	10.5263
Brain imaging or neuropathology
Age	MRI - 20 yo	MRI - n.a	MRI - 3 yo	MRI - 2 yo	MRI - 6 days, 6 weeks and 8.5months	Neuropathology - 5yo	Neuropathology - 4yo	MRI - n.a	MRI - n.a	MRI - 12 yo	MRI - 16 months	MRI - 3 yo	n.a	MRI - 9 yo	n.a	MRI - 29 yo	MRI - 13 months	MRI - 14 yo	MRI - 13 yo
Pallidum involvment	1	1	1	1	1	1	1	0	0	1	0	n.r	n.r	1	n.r	1	1	1	1	13/19	63.1579
Striatum involvment	1	1	1	1	1	1	1	0	0	1	1	n.r	n.r	1	n.r	1	1	0	0	12/19	63.1579
Thalamic involvment	0	n.r	n.r	n.r	n.r	0	0	0	0	0	0	1	n.r	n.r	n.r	n.r	n.r	n.r	0	1/19	5.26316
Substantia nigra involvment	0	n.r	1	1	n.r	0	0	0	0	1	1	n.r	n.r	1	n.r	1	n.r	1	1	8/19	36.8421
Brainstem involvment	1	n.r	n.r	n.r	n.r	0	0	0	0	0	0	n.r	n.r	n.r	n.r	n.r	1	n.r	0	2/19	10.5263
Basal ganglia iron deposition	1	1	n.r	n.r	n.r	0	0	0	0	1	n.r	n.r	n.r	1	n.r	1	n.r	1	1	7/19	36.8421
White matter involvment	0	n.r	n.r	n.r	1	0	0	0	0	0	1	n.r	n.r	n.r	n.r	n.r	n.r	n.r	0	2/19	10.5263
Cortico-subcortical atrophy	1	n.r	n.r	n.r	n.r	0	0	0	0	0	0	n.r	n.r	n.r	n.r	n.r	n.r	n.r	0	1/19	5.26316
Other
	Jaw subluxation, vertical gaze ophtalmoplegia, cortico-subcortical atrophy, brainstem involvment		Deterioration following infections and general anesthesia		YVS features (cataracts, dysmorphia, skeletal dysplasia), leukoencephalopathy									cataracts, retinitis pigmentosa, developmental delay	cataracts, retinitis pigmentosa, developmental delay
(+) : yes ; (-) : no ; (n.a) not applicable; (n.r) not reported
